# Supplementary material for: Multimodal Integration Enhances Tissue Image Information Content: A Deep Feature Perspective
Source: Bioengineering (Basel). 2025 Aug 21;12(8):894. doi: 10.3390/bioengineering12080894 (PMC12383748; doi:10.3390/bioengineering12080894)
Supplement: Supplementary file 1 [file bioengineering-12-00894-s001.zip]

Archive with 1 entries (1 files):
- bioengineering-3801423-supplementary.pdf
